# Supplementary material for: Protection Against Rabbit Hemorrhagic Disease Virus Strains: Efficacy of a New Commercial Recombinant RHDV2 Capsid Protein VP60 Vaccine
Source: Vaccines (Basel). 2026 Jan 27;14(2):123. doi: 10.3390/vaccines14020123 (PMC12945178; doi:10.3390/vaccines14020123)
Supplement: Supplementary file 1 [file vaccines-14-00123-s001.zip]

Archive with 1 entries (1 files):
- vaccines-4073638-supplementary.pdf
